# Supplementary material for: Evolution and diversification of PAL-mediated salicylic acid biosynthesis in Rosaceae
Source: Hortic Res. 2026 Apr 2;13(7):uhag108. doi: 10.1093/hr/uhag108 (PMC13293624; doi:10.1093/hr/uhag108)
Supplement: Web_Material_uhag108 [file web_material_uhag108.zip]

Archive with 2 entries (2 files):
- 002Revised supplemental figures (clean version)_final.docx
- 003Revised suppmental tables (clean version)_final.xlsx
