# Supplementary material for: Evolution and diversification of PAL-mediated salicylic acid biosynthesis in Rosaceae
Source: Hortic Res. 2026 Apr 2;13(7):uhag108. doi: 10.1093/hr/uhag108 (PMC13293624; doi:10.1093/hr/uhag108)
Supplement: Web_Material_uhag108 [file web_material_uhag108.zip › 003Revised suppmental tables (clean version)_final.xlsx]

## Sheet: S1
Table S1. Estimation genome size of 17 species in the genus of Spiraea inferred by flow cytometry.
ID	Species	Voucher	Standard control	Geometirc Mean (control)	Genome size (Mb)	Geometirc Mean (query)	Estimation genome size (Mb)
1	Spiraea chinensis	Yan2022030	Glycine max L.	26339.4	1100	12291.7	513.3
2	Spiraea longigemmis	Yan2022032	Glycine max L.	27745.5	1100	6669.6	264.4
3	Spiraea cantoniensis	Yan2022034	Glycine max L.	23711.5	1100	6538.2	303.3
4	Spiraea salicifolia	Yan2022036	Glycine max L.	26834.2	1100	13240.6	542.8
5	Spiraea x vanhouttei 'pink ice'	Yan2022037	Glycine max L.	24987	1100	5250.8	231.2
6	Spiraea blumei	Yan2022038	Glycine max L.	25816.9	1100	5422.6	231
7	Spiraea × vanhouttei	Yan2022039	Glycine max L.	19610.3	1100	5491.3	308
8	Spiraea japonica var. glabra	Yan2022040	Glycine max L.	24112.9	1100	6990.2	318.9
9	Spiraea cantoniensis 'Flore PLeno'	Yan2022042	Glycine max L.	25098.1	1100	5958.4	261.1
10	Spiraea dasyantha	Yan2022043	Glycine max L.	24666.4	1100	5557.7	247.8
11	Spiraea hirsute	Yan2022044	Glycine max L.	23756.5	1100	6632.7	307.1
12	Spiraea × vanhouttei cv. Gold Fountain	Yan2022045	Glycine max L.	22748.6	1100	4143.8	200.4
13	Spiraea prunifolia var. simpliciflora	Yan2022046	Glycine max L.	23338.2	1100	5817.9	274.2
14	Spiraea fritschiana	Yan2022047	Glycine max L.	24850.9	1100	5186.2	229.7
15	Spiraea aquilegiifolia	Yan2022048	Glycine max L.	27264.8	1100	6090.7	245.7
16	Spiraea veitchii	Yan2022031	Oryza sativa L.	16494.8	430	6989.8	182.2
17	Spiraea longigemmis	Yan2022032	Oryza sativa L.	13585.4	430	5986.3	189.5

## Sheet: S2
Table S2. Libraries for genome assembly and annotation for Spiraea chinensis.
Library name	Number of Library	Tissues	Sequencing strategies	Insert size	Sequencing platform	Total size	Sequencing depth	Library function
Illumina WGS library	1	Leaf	PE-150	~350 bp	Illumina HiSeq X Ten	~29.6 Gb	~155.8ⅹ	Genome survey
PacBio SMRT HiFi library	1	Leaf	CCS	-	PacBio Sequel II	~20.8 Gb	~109.5ⅹ	Genome assembly
Hi-C library	2	Leaf	PE-150	-	Illumina HiSeq 4000	~53.6 Gb	~282.1ⅹ	Genome assembly
RNAseq library	3	Leaf	PE-150	~350 bp	Illumina HiSeq 4000	~18.1 Gb	-	Genome annotation and DEGs detection
RNAseq library	3	flower	PE-150	~350 bp	Illumina HiSeq 4000	~17.6 Gb	-	Genome annotation and DEGs detection
RNAseq library	1	root	PE-150	~350 bp	Illumina HiSeq 4000	~5.9 Gb	-	Genome annotation and DEGs detection
RNAseq library	3	branch	PE-150	~350 bp	Illumina HiSeq 4000	~17.7 Gb	-	Genome annotation and DEGs detection

## Sheet: S3
Table S3. Genome profiling of Spiraea chinensis inferred by Genomescope2 using tetraploid model.
property (tetraploid model)	k-mer 19		k-mer 21
	min	max	min	max
Homozygous (aaaa)	0.929624	0.963696	0.933583	0.967675
Heterozygous (not aaaa)	0.0363043	0.0703759	0.0323255	0.0664174
aaab	0.0298242	0.0332688	0.0264885	0.0295932
aabb	0.0064801	0.0200362	0.00583694	0.0191837
aabc	0	0.0114545	0	0.0112955
abcd	0	0.00561641	0	0.00634501
Genome Haploid Length (bp)	185228783	188235018	186825895	189804352
Genome Repeat Length (bp)	74036552	75238154	71812712	72957580
Repeat content	0.399703	0.399703	0.384383	0.384383
Genome Unique Length (bp)	111192231	112996864	115013183	116846771
Model Fit	0.679567	0.968865	0.688892	0.963701
Read Error Rate	0.00319708	0.00319708	0.00310936	0.00310936

## Sheet: S4
Table S4. Genome profiling of Spiraea chinensis inferred by Genomescope2 using diploid model.
property (diploid model)	k-mer 19		k-mer 21
	min	max	min	max
Homozygous (aa)	0.979447	0.98157	0.97016	0.988178
Heterozygous (ab)	0.01843	0.0205531	0.0118218	0.0298398
Genome Haploid Length (bp)	199801329	205482207	193658522	239847437
Genome Repeat Length (bp)	76005660	78166701	49169235	60896443
Repeat content	0.380406	0.380406
Genome Unique Length (bp)	123795669	127315506	144489287	178950994
Model Fit	0.6103	0.890573	0.569521	0.817732
Read Error Rate	0.00578274	0.00578274	0.00460426	0.00460426

## Sheet: S5
Table S5. Estimating the ploidy-level of Spiraea chinensis in nQuire.
model	S. chinensis			S. chinensis denoised
	diploid	triploid	tetraploid	diploid	triploid	tetraploid
∆logL	3.04404e+06	1.44974e+06	200522	4.43286e+06	2.98376e+06	433925
Norm SSR	0.0502	0.0245	0.0037	0.0764	0.0424	0.0068
y-y slope	-0.0971	-0.0864	0.4172	-0.257	-0.2042	1.0769
r2	0.1599	0.0597	0.5754	0.1675	0.0499	0.5728
The bold highlight a good model fit with low delta logL, low SSR, positive slope with low standard deviation, and high r2.

## Sheet: S6
Table S6. Preliminary assembly for Spiraea chinensis genome by Hifiasm using HiFi and HiC data.
Feature
Number of reads	4162886
Total reads base (bp)	67296448704
Average read length (bp)	16165.8
N50 of read length (bp)	18773
Assenbly strategy	HiFi alone	HiFi + HiC
Assembly contigs	325	336
Largest contig (bp)	26870316	26870323
Contigs (>= 50000 bp)	89	91
N50 of contigs (bp)	20043130	19799411
N75 of contigs (bp)	9969885	9969881
L50 of contigs	11	11
L75 of contigs	19	20
GC content (%)	39.74	39.74
Total contig length (bp)	482915318	483021411
Mapped (%)	98.47	98.14
Avg. coverage depth	59	60

## Sheet: S7
Table S7. Features of the scaffolding by Juice and 3D-DNA pipeline in Spiraea chinensis.
Feature	Full assembly of S. chinensis genome
Estimated genome size (Mb)	~189.8
Estimated heterozygosity (%)	6.64
Number of scaffolds	9
Number of used contigs	13
Total length of scaffolds (bp)	228113825
Scaffolds N50 (bp)	25399841
Longest scaffold (bp)	34406275
Shortest scaffold (bp)	21572556
GC content (%)	39.7
Mapping with Illumina reads (%)	95.97
Mapping with HiFi reads (%)	98.47
Completeness BUSCOs (%)	97.33 (2264/2326)
Complete single-copy BUSCOs (%)	94.80 (2205/2326)
Complete duplicated BUSCOs (%)	2.54 (59/2326)
LAI (LTR Assembly Index)	32.53
Assembly consensus quality value (QV)	39.28
Repeat contents (%)	36.98
Number of genes	29265
Number of transcripts	33097
Average gene length (bp)	1128.9
Largest gene length (bp)	15246

## Sheet: S8
Table S8. Terminal types of nine pseudo-chromosomes (scaffolds) identified by TIDK.
Pseudo-chromosomes	Molecular size	HiFiasm contigs*	Left terminal	Right terminal
Chr1	34406275	ptg000014l	AAACCCT	AAACCCT
		-ptg000010l
Chr2	31172117	ptg000013l	AAACCCT	-
		-ptg000011l
Chr3	26870316	-ptg000027l	AAACCCT	AAACCCT
Chr4	25399841	ptg000008l	-	AAACCCT
Chr5	23169593	ptg000028l	-	AAACCCT
Chr6	22143997	-ptg000030l	AAACCCT	AAACCCT
		ptg000033l
		-ptg000003l
Chr7	21784723	ptg000029l	-	?
Chr8	21594407	-ptg000004l	-	5S rRNA
Chr9	21572556	ptg000002l	-	-
Total genome	228113825	13 contigs	-	-
*: the minus sign '-' denotes the contigs with opposite direction were used for scaffolding.

## Sheet: S9
Table S9. Centromere repeats identified on 9 pseudo-chromosomes of Spiraea chinensis genome.
#chrom	start	end	motif	peak_value	sum_value
Chr1	20570000	20850000	TR-CL1	9982	267576
Chr1	20570000	20850000	TR-CL2	9955	271289
Chr2	17080000	17420000	TR-CL1	9584	269234
Chr2	17080000	17420000	TR-CL2	9954	270954
Chr3	11940000	12380000	TR-CL1	9781	399025
Chr3	11940000	12380000	TR-CL2	10048	412755
Chr4	14050000	14470000	TR-CL1	9785	343952
Chr4	14050000	14470000	TR-CL2	10029	359326
Chr5	7490000	7690000	TR-CL1	9390	131005
Chr5	7500000	7680000	TR-CL2	8098	87686
Chr6	5860000	6140000	TR-CL1	9624	227391
Chr6	5860000	6140000	TR-CL2	10048	242027
Chr7	15080000	15340000	TR-CL1	9994	241360
Chr7	15080000	15340000	TR-CL2	9849	225187
Chr8	17260000	17540000	TR-CL1	10010	240060
Chr8	17260000	17540000	TR-CL2	10048	249752
Chr9	15470000	15810000	TR-CL1	9739	324477
Chr9	15470000	15810000	TR-CL2	10048	317594

## Sheet: S10
Table S10. The local alternative splicing events of protein-coding genes in Spiraea chinensis genome.
Category	abbr.	Count
Alternative 3' Splice Sites	A3	709
Alternative 5' Splice Sites	A5	241
Alternative First Exons	AF	37
Alternative Last Exons	AL	65
Mutually Exclusive Exons	MX	1
Retained Intron	RI	209
Skipping Exon	SE	99
Total		1361

[truncated: 35 more sheets: S11, S12, S13, S14, S15, S16, S17, S18, S19, S20, S21, S22, S23, S24, S25, S26, S27, S28, S29, S30 …]
